# Supplementary material for: Differentiation of Human Umbilical Cord Matrix Mesenchymal Stem Cells into Neural-Like Progenitor Cells and Maturation into an Oligodendroglial-Like Lineage
Source: PLoS One. 2014 Oct 30;9(10):e111059. doi: 10.1371/journal.pone.0111059 (PMC4214693; doi:10.1371/journal.pone.0111059)
Supplement: Table S1 — Figure 1 data. Raw data used to produce Figure 1. (XLS) [file pone.0111059.s005.xls]

## Sheet: Fig1A
Total number of cells per day (Fig1A)
	Cumulative number of cells
Days in culture	CM#2	CM#3	CM#7
1
2
3
4
5
6
7
8
9
10	10890000	58000000	9090000
11
12	44900000
13			47600000
14	407000000	299000000
15
16
17	3030000000	2710000000	523000000
18
19
20
21	32600000000	26000000000
22			4980000000
23
24	166000000000	131000000000
25
26			22500000000
27
28	1820000000000	1520000000000
29
30			209000000000
31
32	13900000000000	13000000000000
33
34
35
36		155000000000000	2930000000000
37
38
39
40			10500000000000

## Sheet: Fig1B
Total number of cells per passage (Fig1B)
	P1	P2	P3	P4	P5	P6	P7	P8
CM#2	10890000	44900000	407000000	3030000000	32600000000	166000000000	1820000000000	13900000000000
CM#3	58000000	299000000	2710000000	26000000000	131000000000	1520000000000	13000000000000	155000000000000
CM#7	9090000	47600000	523000000	4980000000	22500000000	209000000000	2930000000000	10500000000000

## Sheet: Fig1C
Generation time (Fig.1C)
	P2	P3	P4	P5	P6	P7	P8
CM#2	0.977953	0.944127	1.03476	0.875453	1.27645	1.15836	1.36537
CM#3	1.26742	0.944127	1.22567	1.28571	1.13171	1.29052	1.11936
CM#7	1.25573	1.15661	1.53773	1.83694	1.24579	1.57374	2.16749

## Sheet: Fig1D
Population doubling (Fig.1D)
	P2	P3	P4	P5	P6	P7	P8
CM#2	2.05	3.18	2.9	3.43	2.35	3.45	2.93
CM#3	2.37	3.18	3.26	2.33	3.53	3.1	3.57
CM#7	2.39	3.46	3.25	2.18	3.21	3.81	1.85

## Sheet: Fig1E
Cumulative population doubling (Fig.1E)
	P2	P3	P4	P5	P6	P7	P8
CM#2	2.05	5.22	8.12	11.55	13.9	17.35	20.28
CM#3	2.37	5.54	8.81	11.14	14.68	17.78	21.35
CM#7	2.39	5.85	9.1	11.28	14.49	18.3	20.15

## Sheet: Fig1F
CFU-F capacity (Fig.1F)
	P2			P8
	replicate 1	replicate 2	average	replicate 1	replicate 2	average
CM#2	60	54	57	41	37	39
CM#3	27	40	33.5	81	67	74
CM#7	55	55	55	21	16	18.5
Mean			48.5			43.8333
