# Supplementary material for: Differentiation of Human Umbilical Cord Matrix Mesenchymal Stem Cells into Neural-Like Progenitor Cells and Maturation into an Oligodendroglial-Like Lineage
Source: PLoS One. 2014 Oct 30;9(10):e111059. doi: 10.1371/journal.pone.0111059 (PMC4214693; doi:10.1371/journal.pone.0111059)
Supplement: Table S2 — Figure 7 data. Raw data of MFI values used to produce Figure 7. (XLS) [file pone.0111059.s006.xls]

## Sheet: FN nestin
Raw data of Figure 7A - Average MFI values
	MSC	NSC-like	OPC-like	OL-like T3	OL-like 7dT3+3dT3F3	OL-like F3	OL-like T3F3
n=1	68.11	87.6128	67.84	36.88	50.03	52.24	55.8
n=2	70.77	109.813	85.26	57.37	50.33	67.91	66.75
n=3	64.12	115.62	76.95	64.55	64.82	70.5385	64.4495

## Sheet: FN O4
Raw data of Figure 7B - Average MFI values
	MSC	NSC-like	OPC-like	OL-like T3	OL-like 7dT3+3dT3F3	OL-like F3	OL-like T3F3
n=1	53.4567	62.1664	61.96	103.421	106.29	103.515	102.948
n=2	31.0733	30.08	40.1243	58.5258	65.687	59.697	65.765
n=3	56.4062	56.41	81.7883	130.775	103.693	108.553	99.3382

## Sheet: FN GalC
Raw data of Figure 7C - Average MFI values
	MSC	NSC-like	OPC-like	OL-like T3	OL-like 7dT3+3dT3F3	OL-like F3	OL-like T3F3
n=1	88.7087	170.05	114.302	186.239	143.946	158.033	160.828
n=2	134.669	191.2	160.157	138.264	142.612	157.715	150.114
n=3	109.023	203.26	142.907	193.185	189.905	194.833	188.612

## Sheet: FN MBP
Raw data of Figure 7D - Average MFI values
	MSC	NSC-like	OPC-like	OL-like T3	OL-like 7dT3+3dT3F3	OL-like F3	OL-like T3F3
n=1	84.2117	176.15	116.283	92.9338	93.6012	84.2188	82.8803
n=2	125.557	139.309	197.735	129.949	129.166	113.571	116.107
n=3	135.59	180.121	108.535	91.7738	81.8667	77.7325	70.9123
