# Supplementary material for: Differentiation of Human Umbilical Cord Matrix Mesenchymal Stem Cells into Neural-Like Progenitor Cells and Maturation into an Oligodendroglial-Like Lineage
Source: PLoS One. 2014 Oct 30;9(10):e111059. doi: 10.1371/journal.pone.0111059 (PMC4214693; doi:10.1371/journal.pone.0111059)
Supplement: Table S3 — Figure 8 data. Raw data used to produce Figure 8B. (XLS) [file pone.0111059.s007.xls]

## Sheet: raw data 3ns
MBP expression pattern analysis (for Fig.8B)
Experiment DP16					% cytosolic struct	% periphery	Experiment DP17					% struct	% periphery	Experiment DP18					% struct	% periphery
FN	T3						FN	T3						FN	T3
Image	DAPI	structured	difuse	co-loc periphery			Image	DAPI	structured	difuse	co-loc periphery			Image	DAPI	structured	difuse	co-loc periphery
1	8	3	5	0	37.5	0	1	11	2	9	2	18.1818	18.1818	1	6	1	5		16.6667	0
2	10	5	5	0	50	0	2	5	0	5	3	0	60	2	3	1	2	1	33.3333	33.3333
3	9	0	9	0	0	0	3	7	2	5	2	28.5714	28.5714	3	5		5		0	0
4	7	5	2	2	71.4286	28.5714	4	6	0	6	2	0	33.3333	4	3	2	1	1	66.6667	33.3333
5	9	3	6	2	33.3333	22.2222	5	8	0	8	0	0	0
							6	6	4	2	2	66.6667	33.3333
							7	9	2	7	1	22.2222	11.1111
							8	7	0	7	3	0	42.8571
							9	7	1	7	5	14.2857	71.4286
FN	F3						FN	F3						FN	F3
Image	DAPI	structured	difuse	co-loc periphery			Image	DAPI	structured	difuse	co-loc periphery			Image	DAPI	structured	difuse	co-loc periphery
1	13	8	5	3	61.5385	23.0769	1	11	6	5	2	54.5455	18.1818	1	5	3	2	2	60	40
2	10	6	4	1	60	10	2	12	0	12	0	0	0	2	2	2		1	100	50
3	16	10	6	1	62.5	6.25	3	8	0	8	1	0	12.5	3	3	1	2	1	\	33.3333
4	14	8	6	2	57.1429	14.2857	4	6	0	6	1	0	16.6667	4	3		3		0	0
5	9	4	5	2	44.4444	22.2222
6	15	1	14	0	6.66667	0
FN	T3F3						FN	T3F3						FN	T3F3
Image	DAPI	structured	difuse	co-loc periphery			Image	DAPI	structured	difuse	co-loc periphery			Image	DAPI	structured	difuse	co-loc periphery
1	5	4	1	4	80	80	1	14	0	14	0	0	0	1	2		2		0	0
2	13	2	11	2	15.3846	15.3846	2	5	1	4	1	20	20	2	2	1	1		50	0
3	8	4	4	4	50	50	3	7	0	7	3	0	42.8571	3	1	1			100	0
4	6	5	1	5	83.3333	83.3333	4	10	5	5	1	50	10	4	2	1	1	1	50	50
5	8	5	3	5	62.5	62.5
6	16	12	4	6	75	37.5
	5	1	4
FN	T3+3d F3						FN	T3+3d F3						FN	T3+3d F3
Image	DAPI	structured	difuse	co-loc periphery			Image	DAPI	structured	difuse	co-loc periphery			Image	DAPI	structured	difuse	co-loc periphery
1	14	13	1	5	92.8571	35.7143	1	8	0	8	0	0	0	1	1	1		1	100	100
2	8	0	8	0	0	0	2	8	3	4	0	37.5	0	2	1	1		1	100	100
3	24	12	12	6	50	25	3	12	0	12	0	0	0	3	5	2	3	2	40	40
4	8	6		3	75	37.5	4	4	0	4	3	0	75	4	4		4		0	0
5	5	5	0	3	100	60	5	5	1	4	0	20	0

## Sheet: structured cytosolic
T3	F3	T3+F3	T3+3dT3F3			T3	F3	T3+F3	T3+3dT3F3
37.5	61.5385	80	92.8571		Exp.DP16 average	38.4524	48.7154	61.0363	63.5714
50	60	15.3846	0		Exp.DP17 average	16.6586	13.6364	17.5	11.5
0	62.5	50	50		Exp.DP18 average	29.1667	48.3333	50	60
71.4286	57.1429	83.3333	75
33.3333	44.4444	62.5	100
	6.66667	75
18.1818			0
0	54.5455	0	37.5
28.5714	0	20	0
0	0	0	0
0	0	50	20
66.6667
22.2222	60	0	100
0	100	50	100
14.2857	33.3333	100	40
	0	50	0
16.6667
33.3333
0
66.6667

## Sheet: peripheral MBP
T3	F3	T3+F3	T3+3dT3F3			T3	F3	T3+F3	T3+3dT3F3
0	23.0769	80	35.7143		Exp.DP16 average	10.1587	12.6391	54.7863	31.6429
0	10	15.3846	0		Exp.DP17 average	33.2019	11.8371	18.2143	15
0	6.25	50	25		Exp.DP18 average	16.6667	30.8333	12.5	60
28.5714	14.2857	83.3333	37.5
22.2222	22.2222	62.5	60
	0	37.5
18.1818			0
60	18.1818	0	0
28.5714	0	20	0
33.3333	12.5	42.8571	75
0	16.6667	10	0
33.3333
11.1111	40	0	100
42.8571	50	0	100
71.4286	33.3333	0	40
	0	50	0
0
33.3333
0
33.3333
